# Supplementary material for: High levels of intra-strain structural variation in Drosophila simulans X pericentric heterochromatin
Source: Genetics. 2023 Sep 28;225(4):iyad176. doi: 10.1093/genetics/iyad176 (PMC10697818; doi:10.1093/genetics/iyad176)
Supplement: iyad176_Supplementary_Data [file iyad176_supplementary_data.zip › TableS1.xlsx]

## Sheet: Feuil1
w501-i3							wXD1-i1							SR
X2Y	X3Y	X2X2	X2X3	X3X3			X1Y	X3Y	X1X1	X1X3	X3X3			X1Y	X1X1
8	1	9	1	0			9	0	13	0	0			9	8
w501-i2							wXD1-i2							ST8
X2Y	X1Y	X2X2	X2X1	X1X1			X1Y	X3Y	X1X1	X1X3	X3X3			X1Y	X1X1
6	3	7	3	0			6	11	0	1	19			13	7
w501-i1														C167.4
X2Y	X3Y	X2X2	X2X3	X3X3										X1Y	X1X1
8	4	1	1	8										9	9
														sim006
														X1Y	X1X1
														11	9
